# Supplementary material for: CD86+/CD206+ tumor-associated macrophages predict prognosis of patients with intrahepatic cholangiocarcinoma
Source: PeerJ. 2020 Jan 22;8:e8458. doi: 10.7717/peerj.8458 (PMC6982414; doi:10.7717/peerj.8458)
Supplement: Supplemental Information 3 [file peerj-08-8458-s003.xls]

## Sheet: ICC
Lable	Group	Outcome	Recurrence	OS(months)	DFS(months)	differentiation	TNM	Embolus	Lymphonodus	Gender	Age（years）	Size（cm）	Number	Capsule	Cirrhosis	CA199（U/ml）
S2005-23252	2	1	0	10	10	2	2	1	1	2	61	9	2	1	2	754.3
S2005-33743	1	1	1	15	13	2	4	1	2	2	62	5.5	1	2	1	90.57
S2005-35478	1	1	0	9	9	2	4	1	2	1	67	8	1	2	2	2664
S2006-00520	1	0	0	123	123	2	2	1	1	2	49	2.7	2	2	2	16.9
S2006-04349	1	0	0	122.5	122.5	2	1	1	1	1	49	11	1	2	1	11.84
S2006-05388	1	0	0	122	122	3	1	1	1	2	51	3	1	1	1	24.16
S2006-19758	1	1	1	12	7	2	4	1	2	1	57	4	1	2	1	18.72
S2006-26511	1	1	1	16.5	6	2	3	1	1	1	55	11	1	2	2	7861
S2006-29939	1	1	1	6	4	1	3	1	1	1	27	11	1	2	1	458.7
S2007-02363	1	1	0	9.5	9.5	2	4	1	2	1	63	3.5	1	2	1	170.5
S2007-07841，07722	1	1	0	12.5333	12.5333	2	1	1	1	2	66	3.5	1	2	1	9.2
S2007-13305	1	1	0	17.8333	17.8333	3	1	1	1	1	71	9	1	2	1	23.5
S2007-19364	1	1	1	17.0333	6	2	3	1	1	2	56	12	1	2	2	28.7
S2007-25577	1	1	1	102	88	3	4	1	2	1	51	3	1	2	1	37.8
S2007-25808	1	1	0	5	5	3	1	1	1	2	59	5	1	2	2	44.8
S2007-29057	2	0	0	81	81	2	4	2	2	2	58	6	1	2	1	55.6
S2007-30859	1	1	1	14.6333	8	2	2	2	1	2	52	4	1	2	2	1
S2007-43558	1	1	0	34.0333	34.0333	1	1	1	1	2	78	6.5	1	2	1	108.1
S2007-44095	1	1	1	27.0667	5	2	1	1	1	2	48	6	1	2	1	17.5
S2007-48152	1	1	0	13.6667	13.6667	1	1	1	1	2	58	4	1	2	2	132.1
S2007-48950	1	1	1	33.8333	33.8333	2	2	2	1	2	38	7	1	2	1	12.8
S2007-54019	1	1	1	8.6	8.6	1	2	2	1	2	56	12.5	1	2	1	151.2
S2007-54707	1	1	1	13.1667	1.5	2	4	1	2	1	54	11	6	2	2	30.4
S2008-26649	1	0	0	94.5	94.5	2	1	1	1	2	75	3	1	2	1	17.5
S2008-28059	1	0	1	94.5	94.5	2	1	1	1	2	64	2	1	2	1	11.1
S2008-37976	1	0	1	33	21	1	1	1	1	2	45	3	1	2	1	38.6
S2008-58395	1	0	0	14	14	2	4	1	2	2	43	10	9	2	1	335.1
S2009-02255	1	0	0	52.5	52.5	2	1	1	1	2	76	6.5	1	2	1	388.8
S2009-03865	1	0	0	73	38	3	2	1	1	1	41	2	2	2	1	77.7
S2009-06711	1	1	0	76.5	76.5	2	1	1	1	2	80	3.5	1	2	1	392.4
S2009-07286	1	1	0	14.3333	14.3333	2	1	1	1	2	45	7	1	2	1	67.6
S2009-09887	1	1	1	11.5	9.5	2	4	1	2	1	50	7	1	2	1	0.6
S2009-12590	1	1	1	23	10.3333	1	1	1	1	2	48	4	1	2	2	17.3
S2009-13559	1	0	0	82.5	82.5	3	2	2	1	1	63	5	1	2	1	6.7
S2009-14387	1	0	1	82.5	39	2	1	1	1	2	54	7	1	2	1	6.5
S2009-14518	1	0	0	82.5	82.5	2	1	1	1	2	61	7	1	2	1	113.9
S2009-15190	1	1	1	11.6667	9.5	2	1	1	1	2	61	6	1	2	1	10000
S2009-16414	1	0	0	81.5	81.5	2	1	1	1	2	52	3.3	1	2	1	8.7
S2009-16608	1	0	0	69	69	2	1	1	1	1	79	4	1	2	1	37.2
S2009-18285	1	1	1	23	7.33333	2	2	1	1	2	76	4.5	5	2	1	3.3
S2009-19829	1	0	0	80	80	2	1	1	1	1	54	3	1	2	1	504.9
S2009-22346	1	1	1	63	63	2	1	1	1	1	63	6	1	2	1	12.4
S2009-22372	1	1	1	67	67	2	1	1	1	1	62	7	1	2	1	392.2
S2009-22471	1	1	1	10.5	3.66667	2	2	2	1	2	64	3	1	2	2	433.3
S2009-28021	2	0	1	77	7	2	1	1	1	1	70	6.5	1	2	1	54
S2009-28555	1	0	1	20.6667	2.33333	1	2	2	1	2	51	4	1	2	1	17.1
S2009-28815	1	0	0	75.5	75.5	2	1	1	1	1	38	2.5	1	2	1	70.1
S2009-29928	1	1	0	21	21	2	3	1	1	2	38	9.5	1	2	1	23.3
S2010-00350	1	0	0	75	75	2	1	1	1	2	55	10	1	2	1	35.6
S2010-03832	1	0	0	63.5	63.5	2	1	1	1	2	43	4.5	1	2	1	77.5
S2010-05120	1	1	1	15	10	2	1	1	1	2	42	9	1	2	1	43.9
S2010-05135	1	1	1	9.33333	2	2	2	1	1	1	35	10	9	1	1	10.3
S2010-05802	1	1	1	9.5	6	2	2	2	1	2	46	18	2	2	2	457.5
S2010-07380	1	1	0	51.5	51.5	2	4	1	2	2	41	8	1	1	2	20.9
S2010-09075	1	0	0	72	72	2	1	1	1	2	50	5	1	1	1	60.6
S2010-13111	1	0	0	71	71	2	1	1	1	1	73	2.8	1	2	1	15.2
S2010-13287	1	0	0	71	71	2	1	1	1	1	47	8	1	2	1	2.6
S2010-16246	1	0	0	69.5	59	2	2	1	1	2	63	7	3	2	2	19.1
S2010-17331	1	0	0	69	69	2	2	2	1	2	61	7	1	2	1	885.7
S2010-18446	1	1	1	26.3333	2.5	2	2	2	1	2	62	2.5	2	2	2	31.7
S2010-20668	1	1	1	29.3333	18	1	2	2	1	2	56	6	1	2	1	349.4
S2010-24163	1	1	1	20	10	3	4	2	2	2	42	9	1	2	1	262.8
S2010-28472	1	1	1	37.6667	15	2	4	1	2	2	57	11.5	1	2	1	8.3
S2010-29983	1	0	0	65	65	2	2	1	1	2	71	2	2	1	2	21
S2010-31369	1	1	1	12	7	2	2	1	1	2	64	4.5	2	1	2	9.5
S2010-31497	1	0	1	58	21.3333	2	2	1	1	2	50	3.5	3	1	2	46.7
S2010-31630	1	0	0	64.5	64.5	2	1	1	1	2	48	3.5	1	2	1	16.3
S2010-32622	1	1	1	21.6667	5	3	2	1	1	2	51	3.5	2	2	2	19.1
S2010-32734	1	0	0	63	63	2	1	1	1	1	70	3	1	2	1	47.2
S2010-33023	1	0	0	53	53	2	2	1	1	1	59	4	2	2	2	7.4
S2011-01775	1	0	0	63.5	63.5	2	1	1	1	1	56	5	1	2	1	21.5
S2011-01911	1	0	1	56	36	1	2	1	1	2	39	3.5	3	2	2	256.6
S2011-02952	1	1	1	13.5	6.5	2	1	1	1	1	56	4	1	2	1	305.1
S2011-02954	1	1	0	25.3333	25.3333	2	1	1	1	2	74	8	1	2	1	21.6
S2011-03345	1	0	0	62	62	2	1	1	1	2	62	5.5	1	2	1	81.8
S2011-03371	1	0	1	62	34	2	1	1	1	1	58	7	1	2	1	8.1
S2011-03611	1	0	1	62	13	2	1	1	1	2	42	4	1	1	2	8.2
S2011-06984	1	0	0	61.5	61.5	2	2	1	1	1	58	7.5	3	2	2	27.6
S2011-08619	1	1	1	4	4	2	4	1	2	2	53	5	83	2	2	100.5
S2011-09315	1	1	1	15	11	1	4	1	2	2	71	5	1	2	1	3190
S2011-09466	1	1	1	11	5	3	4	1	2	2	71	5	3	2	1	125.3
S2011-10843	1	1	1	55	39	2	3	1	1	1	70	12	1	2	1	11.6
S2011-11141	1	1	1	42	31.3333	1	1	1	1	2	62	6	1	2	1	4178
S2011-13844	1	0	0	59	59	2	2	2	1	1	57	4	1	2	2	24.6
S2011-13951	1	0	0	58	58	3	2	2	1	1	75	5	1	2	2	17.5
S2011-14559	1	0	0	58	58	2	1	1	1	2	73	6.5	1	2	2	14.1
S2011-14934	1	1	1	21	9.5	2	4	1	2	2	53	5	1	2	1	30.9
S2011-16041	1	0	0	58	58	2	1	1	1	1	59	2	1	2	1	29.6
S2011-16363	1	0	0	58	58	2	1	1	1	2	56	5	1	2	1	28.3
S2011-18259	1	0	1	57.5	7	3	4	1	2	2	63	3	3	2	2	2.5
S2011-19673	1	1	1	5.66667	3	3	4	1	2	1	74	13	12	2	1	653.3
S2011-19675	1	0	0	57	57	2	2	1	1	2	66	2	2	2	1	14.8
S2011-21022	1	1	0	39	39	1	1	1	1	2	64	4.5	1	2	2	13.3
S2011-21028	1	1	1	5	3	2	4	1	2	2	31	9.5	1	2	2	11.1
S2011-21736	1	1	1	20	4	1	1	1	1	1	52	9.5	1	2	1	10000
S2011-21762	1	1	1	31.5	6.5	2	1	1	1	1	58	5.5	1	2	2	0.6
S2011-25736	1	0	0	55	55	2	1	1	1	2	72	8.5	1	2	1	32.3
S2011-26036	1	1	1	20	11.5	2	1	1	1	2	57	5	1	2	2	11.4
S2011-26224	1	1	1	29.67	17.67	2	2	1	1	2	58	3	2	1	2	13.6
S2011-26350	1	0	1	54.5	1	2	1	1	1	1	56	11	1	1	2	25.6
S2011-26616	1	1	1	6	5	2	1	1	1	2	76	7.5	1	2	1	10000
S2011-33079	1	0	1	27.67	7.5	1	2	1	1	2	55	8.5	2	2	2	293
S2011-33224	1	0	0	52.5	52.5	1	1	1	1	2	64	4.5	1	2	1	710.2
S2011-33955	1	1	1	32	32	1	1	1	1	2	57	4	1	2	1	12.9
S2011-34280	1	1	0	27.3	27.3	1	1	1	1	1	39	4	1	2	1	20.6
S2005-04947	2	0	0	25	25	3	2	1	1	2	41	8.5	2	2	1	21.86
S2005-06455	2	1	0	14	14	3	4	1	2	1	57	7	1	2	1	10000
S2005-08138	2	1	1	39.5	24	3	1	1	1	2	53	8	1	2	2	20.1
S2005-13633	2	1	1	38.5333	3	2	3	1	1	2	72	11	1	2	2	242.1
S2005-14348	2	1	1	20	12	3	2	2	1	1	43	4	3	2	1	22.7
S2005-25675	2	1	0	3.5	3.5	1	1	1	1	2	78	3.2	1	1	1	42.5
S2005-27581	2	1	1	9	3	2	1	1	1	1	67	6	1	2	1	5791
S2005-36709	2	1	0	38.1667	38.1667	2	1	1	1	2	47	2.5	1	2	1	41.95
S2006-00611	2	1	1	10	5	2	2	1	1	1	55	5	5	2	1	13.62
S2006-06186	2	1	1	18	6	2	1	1	1	2	63	5	1	2	1	11.24
S2006-12410	2	1	1	8	7	2	1	1	1	2	51	8.5	1	2	1	10000
S2006-20940	2	1	1	18.5	9.6	2	1	1	1	2	43	5	1	2	2	186.55
S2006-21160	2	0	0	118.5	118.5	2	1	1	1	1	49	4.5	1	2	1	7.5
S2006-21925	2	1	1	8.5	7	2	1	1	1	1	41	8	1	2	1	8370
S2006-22228	2	0	0	118	118	3	1	1	1	1	43	10	1	2	1	367.6
S2006-26901	1	1	0	7	7	3	1	1	1	2	49	5	1	2	1	357.3
S2006-27398	2	1	1	77.5	7	1	1	1	1	2	49	8.5	1	2	1	124.7
S2006-28466	2	1	1	12	7	2	1	1	1	2	49	7.5	1	2	1	543.1
S2006-30297	2	0	1	116	98	3	1	1	1	1	54	6	1	1	1	4.83
S2006-30873	2	1	1	27.8333	24	1	4	1	2	2	52	10	1	2	1	20.2
S2006-37493	2	1	1	35.1667	25.5333	2	1	1	1	2	64	3.5	1	2	1	61.5
S2006-41864	2	0	1	113.5	52	3	2	1	1	2	60	3.5	2	2	1	0.6
S2007-04410	2	1	1	5.5	3	2	1	1	1	1	57	7	1	2	1	5620
S2007-10575	2	1	1	25.0667	22	3	1	1	1	1	67	4.5	1	2	2	73.5
S2007-11046	2	1	1	31.1667	31.1667	2	1	1	1	2	73	6.5	1	2	1	48.8
S2007-11772	2	1	1	25.7667	17.5333	3	1	1	1	2	39	5	1	2	1	12.4
S2007-15965	2	1	1	16.1333	12.1333	2	2	2	1	2	61	8	1	2	2	27.1
S2007-18934	2	1	0	4	4	3	1	1	1	1	60	7.5	1	2	1	188.1
S2007-24227	2	0	0	105.5	105.5	2	3	1	1	2	59	9.5	1	2	1	5.8
S2007-24915	2	1	1	40.5	40.5	1	2	2	1	1	45	6.5	1	2	1	8.8
S2007-24919	2	1	1	22.3333	18	2	2	1	1	1	74	5	5	1	1	89
S2007-26794	2	0	0	106	106	3	1	1	1	1	49	8	1	2	1	20.3
S2007-33443	2	1	0	4.5	4.5	2	2	1	1	1	79	3	9	2	2	128.7
S2007-50164	2	1	1	7.53333	3	2	1	1	1	1	63	5	1	2	1	486.12
S2007-50644	2	1	0	7.2	7.2	3	1	1	1	1	52	5	1	2	1	350.2
S2007-55527	2	1	1	70.5333	46.5	2	2	1	1	1	50	5	3	2	1	83.5
S2008-02420	2	1	1	31.5333	9.53333	1	1	1	1	1	48	5	1	1	1	16.5
S2008-04047	2	1	1	79	9.56667	2	2	1	1	1	56	10	5	2	1	123.9
S2008-04880	2	1	1	21.1	7	2	1	1	1	1	75	8	1	2	1	17.2
S2008-07031	2	1	1	46.7333	24.6333	2	1	1	1	1	71	9.5	1	2	1	46.9
S2008-18318	2	1	1	38	6.93333	3	4	1	2	1	58	15	1	2	1	23.1
S2008-26409	2	1	1	18.5	4.7	2	1	1	1	2	77	4	1	2	1	1984
S2008-29844	2	0	0	94	94	3	3	1	1	2	63	11	1	2	2	26.2
S2008-30608	2	0	0	94	94	2	1	1	1	2	76	7	1	2	1	8
S2008-41204	2	1	1	29.8667	29.8667	1	2	2	1	1	45	2	4	2	1	25.2
S2008-44805	2	1	0	7.53333	7.53333	1	1	1	1	2	51	5	1	2	2	543.3
S2008-45350	2	1	1	13.5	13.5	2	1	1	1	1	75	2	1	2	1	17.2
S2008-47002	2	1	1	5.53333	4.26667	3	4	2	2	2	64	7	1	2	1	10000
S2008-47789	2	1	1	8.53333	4.16667	3	2	2	1	2	72	5	1	2	1	8.9
S2008-51224	2	1	1	49.4667	40	2	4	1	2	2	55	4	1	2	2	30
S2008-57083	2	1	1	6.53333	5.76667	2	4	1	2	2	78	9	2	2	1	1371
S2008-59657	2	1	1	10.5333	6.53333	2	1	1	1	2	50	3	1	2	2	28.1
S2008-60917	2	1	1	13.5333	10.5667	2	2	1	1	1	58	5.5	2	2	1	16.2
S2009-00451	2	1	1	85	12.5	2	1	1	1	1	68	5	1	2	1	69
S2009-04128	2	1	1	60	10.6667	3	1	1	1	2	46	5	1	2	1	3
S2009-04150	2	1	1	79	16	2	1	1	1	2	49	9	1	2	1	138.4
S2009-06320	2	1	1	37.5	36.6667	2	1	1	1	1	35	5	1	2	1	12.4
S2009-06910	2	0	0	85	85	3	1	1	1	1	53	3	1	2	1	10.5
S2009-16409	2	0	0	81.5	81.5	2	1	1	1	2	66	1	1	2	1	63.8
S2009-17126	2	0	0	81	81	2	1	1	1	1	69	2	1	2	1	38.6
S2009-21066	2	1	1	49.67	18	2	1	1	1	2	64	5.5	1	2	2	26.5
S2009-21853	2	1	1	6	5.5	2	2	1	1	2	76	5.2	2	2	1	21.6
S2009-22995	2	1	1	26.5	25.5	3	2	2	1	1	49	8	4	2	1	61.5
S2009-25317	2	1	1	13.3333	4.5	2	1	1	1	1	73	5	1	2	1	35.1
S2009-27143	2	0	0	77	77	2	2	1	1	2	45	2.5	2	2	2	0.6
S2010-02940	2	1	0	25.5	25.5	2	2	1	1	2	45	6	4	2	2	16.2
S2010-02982	2	1	0	7.33333	7.33333	3	1	1	1	2	64	5.5	1	1	2	49
S2010-03303	2	0	0	74	74	3	1	1	1	2	55	5.5	1	1	1	15
S2010-06471	2	1	1	13.6667	10	2	4	1	2	1	60	10	11	2	1	25
S2010-06780	2	1	0	18	18	2	2	1	1	2	52	7	2	2	1	118.8
S2010-07633	2	1	1	62	12	1	1	1	1	2	51	8	1	2	1	21.3
S2010-07945	2	1	1	37	5	2	2	1	1	1	53	7	7	2	1	0.6
S2010-09059	1	0	1	72	29	1	2	2	1	1	60	3	1	2	1	241.9
S2010-10318	2	1	1	44	35	2	1	1	1	1	42	7	1	2	1	0.6
S2010-12565	2	0	0	71	71	2	1	1	1	2	72	6	1	2	1	21.6
S2010-12597	2	0	1	71	66.5	2	1	1	1	2	68	4.5	1	2	1	16.1
S2010-16373	2	1	1	9	4.5	2	4	1	2	2	72	6.5	1	2	1	22
S2010-18323	2	1	1	13.5	6.5	2	2	1	1	1	43	6	2	2	1	3741
S2010-18478	2	0	0	69	69	2	2	2	1	1	74	6	1	2	2	7.3
S2010-18567	2	0	0	69	69	2	1	1	1	2	47	3	1	2	1	34.2
S2010-20327	2	1	1	20.6667	10	2	1	1	1	1	72	4	1	2	1	11.5
S2010-22497	2	1	1	26	8	2	1	1	1	2	64	5.5	1	2	1	16.7
S2010-23101	2	1	1	61	19	2	2	2	1	2	61	9	1	2	1	20.1
S2010-24806	2	1	0	45.5	45.5	2	1	1	1	1	66	9	1	2	1	35
S2010-28905	2	1	0	3.66667	3.66667	2	4	1	2	1	62	8.5	6	2	1	10000
S2010-29238	2	1	1	39.5	5.5	1	1	1	1	1	53	2.5	1	1	2	24.8
S2010-29997	2	1	1	13	9	1	1	1	1	2	44	2.5	1	1	1	12.1
S2010-30643	2	1	1	42.5	24	2	1	1	1	2	32	9	1	1	1	119.6
S2010-30951	2	1	0	6	6	2	4	2	2	2	42	10	6	1	1	226
S2010-31066	2	0	0	64.5	64.5	2	4	1	2	1	76	9	1	2	1	101.1
S2010-31677	2	1	1	17	7	1	1	1	1	1	62	6.5	1	2	1	10.1
S2010-31917	2	1	1	14.5	7	2	1	1	1	1	67	4	1	2	1	814.1
S2011-00215	2	1	1	63	17.6667	3	1	1	1	2	63	2.5	1	2	1	12.8
S2011-00888	2	1	1	51	5	2	2	1	1	1	56	9	5	2	1	70.9
S2011-05574	2	1	1	11	8	2	4	1	2	1	67	10	5	2	1	7
S2011-06690	2	0	1	61.5	33	2	1	1	1	2	47	3	1	2	1	12.5
S2011-07758	2	1	1	15	12	2	1	1	1	2	72	5	1	1	1	233.5
S2011-07860	2	1	1	37	20	1	1	1	1	2	48	4	1	2	1	27.6
S2011-12218	1	1	1	8.66667	4	2	1	1	1	2	77	4	1	2	1	23.8
S2011-13843	2	1	1	18	12	2	1	1	1	1	57	6	1	2	2	24.4
S2011-14624	2	0	0	58	58	2	1	1	1	1	65	2	1	2	1	0.6
S2011-16015	2	1	1	16	5.66667	2	2	1	1	2	79	7	3	1	2	33.9
S2011-17089	2	0	0	58	58	2	1	1	1	2	65	3	1	2	1	23.8
S2011-17845	2	1	1	12	9	2	2	1	1	2	56	2	2	2	1	455
S2011-20917	1	1	1	31.67	8	1	2	2	1	2	58	4.5	1	2	2	10
S2011-22812	2	0	1	56	10	1	3	1	1	2	63	11.5	1	2	1	60.3
S2011-23065	2	1	1	16	2.5	2	2	1	1	1	61	6	9	2	1	9959
S2011-23098	2	1	1	11.5	7	2	2	1	1	1	52	9.5	11	2	1	3824
S2011-24144	2	0	0	55.5	55.5	2	1	1	1	2	60	5	1	2	2	42.5
S2011-27862	1	0	0	54	54	1	1	1	1	1	50	1.6	1	2	1	14.2
S2011-28868	2	0	0	53.5	53.5	2	1	1	1	1	62	4	1	2	1	20.8
S2011-29227	2	1	1	49	1	2	2	2	1	2	60	9	3	2	2	5.2
S2011-32044	2	0	0	53	53	2	1	1	1	1	62	4	1	1	1	7.4
S2005-07726	3	1	1	16.5	14	1	1	1	1	2	50	6	1	2	2	9.47
S2005-09167	3	1	1	16.5	3	2	1	1	1	1	54	8	1	2	1	10000
S2005-35799	3	0	0	126	126	3	2	1	1	2	54	3	2	1	1	88.1
S2006-04143	3	1	1	24	14	2	4	1	2	1	57	7	1	2	1	10.18
S2006-09018	3	1	1	15	7	2	4	2	2	2	53	9	1	2	1	1266
S2006-12220	4	1	0	6	6	2	4	1	1	2	71	13	1	2	1	116.89
S2006-12386	3	1	0	3.5	3.5	2	1	1	1	1	66	3	1	2	1	1.06
S2006-18924	3	1	1	9.7	3.8	3	1	1	1	2	60	3.5	1	2	1	37.6
S2006-25818	4	1	1	47.1667	11	1	1	1	1	2	62	6	1	2	1	137.3
S2006-39919	3	1	1	35.5333	34	2	2	1	1	2	37	2	2	2	2	19.72
S2006-40977	3	0	1	4	4	3	4	2	2	2	63	11	1	2	2	73
S2007-00798	3	1	0	14.5	14.5	3	2	2	1	2	43	5.5	1	2	2	57.9
S2007-05353	3	1	1	41.9667	13.5333	3	1	1	1	2	60	4	1	2	2	6
S2007-09848	3	1	1	84.5	19.5333	3	2	2	1	2	36	6	1	2	2	10.5
S2007-10107	3	0	0	120	120	2	1	1	1	1	67	6	1	2	1	12.8
S2007-23043	3	1	1	18	2	3	1	1	1	2	53	4	1	2	2	20.5
S2007-23520	3	1	0	11.9	11.9	3	2	1	1	2	74	5	2	2	1	35.8
S2007-30660	3	1	0	15.2667	15.2667	2	2	1	1	1	49	6	4	2	1	90.8
S2007-53967	3	1	1	51.5333	28.5333	2	1	1	1	2	71	4	1	2	1	18
S2008-00174	4	1	1	11.5333	11.5333	2	2	2	1	2	60	14	1	1	1	310
S2008-30630	3	0	0	93.5	93.5	2	1	1	1	2	58	4	1	1	2	0.6
S2008-57361	3	1	0	13.5333	13.5333	3	3	1	1	2	36	9	1	2	2	84.2
S2009-04486	3	0	1	85	72	2	1	1	1	1	62	5	1	1	1	37.1
S2009-06935	3	1	1	12.3333	10	2	1	1	1	1	81	8	1	2	1	1636
S2009-09223	3	1	1	36	34	3	1	1	1	1	56	6	1	2	1	9.2
S2009-09861	3	1	0	32	32	2	1	1	1	2	49	4	1	1	1	2644
S2009-12002	3	1	1	9.66667	4.66667	3	1	1	1	2	61	3	1	2	1	2.2
S2009-13790	3	1	1	19.3333	7.66667	3	1	1	1	2	53	5	1	2	2	13.1
S2009-16628	3	1	1	5	2	2	4	1	2	2	62	5	5	2	1	160.8
S2009-17209	3	1	0	2.66667	2.66667	2	2	2	1	2	74	10	5	2	2	1
S2009-17936	3	0	0	68	68	1	1	1	1	2	46	6	1	2	1	84.6
S2009-19132	3	0	0	43.67	43.67	1	4	2	2	2	63	8	2	2	2	448.7
S2009-25468	3	1	1	19	6	3	2	1	1	1	60	4.5	3	2	1	156.2
S2009-27834	3	1	1	9.66667	5.5	2	4	1	2	2	43	12	1	2	1	606.4
S2009-27951	3	0	0	77	77	3	1	1	1	2	57	2	1	1	2	86.3
S2009-29914	3	1	1	20	8.33333	2	1	1	1	2	68	8	1	2	1	10
S2009-30491	3	1	1	5.66667	3	2	4	2	2	2	54	6	1	2	1	209.9
S2010-03590	3	1	1	5.66668	3	2	2	1	1	2	66	5	5	2	2	29.4
S2010-04743	3	1	0	35.3333	35.3333	2	1	1	1	2	63	5.5	1	2	1	21.2
S2010-05090	3	1	1	21	6	2	4	1	2	2	73	4.5	1	2	2	595.5
S2010-07614	3	0	0	26	26	3	1	1	1	2	49	2	1	2	2	58.6
S2010-16244	3	0	1	69.5	6	1	1	1	1	2	63	10	1	2	1	91.1
S2010-16951	3	1	1	28.6667	8	2	2	1	1	1	60	4	2	2	1	5.6
S2010-17347	3	0	0	69	69	2	1	1	1	1	51	5	1	2	1	15.1
S2010-19005	3	0	0	68.5	68.5	1	1	1	1	1	47	6	1	2	1	1.2
S2010-20619	3	1	1	5.66667	3	2	3	1	1	1	28	15	1	2	1	1000
S2010-24075	3	0	0	67	67	2	2	2	1	1	69	9	2	2	1	40
S2010-27903	3	1	1	9.33333	5	2	4	1	2	2	42	8	6	2	2	498.9
S2010-28913	3	1	1	3.66667	2	3	4	2	2	1	61	9	21	2	1	68.2
S2010-31329	3	0	0	64.5	64.5	2	1	1	1	1	68	8	1	2	2	16.5
S2010-32728	3	1	1	28.3333	15.5	2	2	2	1	2	70	5.5	1	2	1	44.8
S2010-32901	4	0	0	64	64	2	3	1	1	1	63	12	1	1	1	10000
S2011-00317	3	0	0	63.5	63.5	1	1	1	1	1	58	2.5	1	2	1	33.8
S2011-02153	3	0	0	63	63	2	1	1	1	2	67	4	1	1	1	11.7
S2011-06022	3	0	0	63	63	1	1	1	1	2	55	3.5	1	2	1	80.9
S2011-06676	3	1	1	11	7	1	1	1	1	1	64	6	1	2	1	500
S2011-09046	3	0	0	60.5	60.5	3	1	1	1	1	50	7	1	2	1	8.1
S2011-11767	3	1	1	18	6	3	4	1	2	2	58	4	1	1	1	171.2
S2011-16666	3	1	1	20	5	2	4	1	2	2	41	7	3	2	2	377.8
S2011-16816	3	1	1	11	8	1	1	1	1	1	69	8.5	1	2	2	10000
S2011-19668	3	1	0	35	32.6667	3	1	1	1	1	77	4.5	1	2	1	41.2
S2011-20367	3	1	1	4.5	3	1	2	2	1	2	62	10	1	2	1	609
S2011-26037	3	0	1	42	26	2	1	1	1	1	73	3	1	2	1	11.9
S2011-27401	3	1	1	11.3333	3	2	2	2	1	2	42	14	4	2	2	377.2
S2005-03420	4	1	1	9	8	3	2	2	1	1	38	7.5	1	2	2	934.7
S2005-05506	4	1	0	11	11	1	1	1	1	2	57	6	1	2	2	0.6
S2005-13707	3	1	1	11.5	5	2	1	1	1	2	44	4	1	2	2	58.4
S2005-13839	4	1	1	47.5333	11	3	1	1	1	2	65	8	1	2	1	222.6
S2005-15017	4	1	1	23	22	2	3	1	1	2	43	12	1	1	1	1124
S2005-17017	4	1	1	6	3	3	4	2	2	2	71	5.5	3	2	1	14.6
S2005-19201	4	1	1	10	6	2	4	1	2	1	54	4.5	2	2	1	25.8
S2005-23249	4	1	1	99.5	81	2	1	1	1	1	65	4	1	2	2	22.7
S2005-26708	4	0	1	8	1	2	1	1	1	2	51	8	1	2	1	155.1
S2005-36723	4	1	1	11	5	2	1	1	1	1	66	7	1	2	1	10000
S2006-08400	4	1	0	4.5	4.5	3	4	1	2	1	75	11	2	2	1	10000
S2006-10475	4	1	1	105	105	2	2	2	1	2	67	4	1	1	2	58.23
S2006-15915	4	0	1	11	3	3	2	1	1	1	58	5.5	6	2	1	1.46
S2006-22132	4	1	1	58.0667	45.5	2	2	1	1	2	46	4	2	2	1	96.32
S2006-26668	4	1	1	25.9333	12	3	4	1	2	2	44	7	1	2	1	22.12
S2006-35156	4	1	0	3.67	3.67	1	4	1	2	2	57	8.5	1	2	1	0.6
S2006-46658	4	1	0	17	17	3	1	1	1	1	54	8	1	2	1	589.5
S2007-20513	4	1	0	24.6333	24.6333	2	1	1	1	2	60	2.5	1	1	1	1.7
S2007-26986	4	1	1	26.1	4	3	2	2	1	1	58	9	5	2	1	0.6
S2007-30400	4	1	1	20.5333	19.5333	2	3	1	1	1	81	12	1	2	1	57
S2007-35238	4	1	1	8	6	2	4	1	1	1	55	12	1	2	2	1934
S2007-46684	4	1	1	34.1667	9.5	1	1	1	1	2	43	4	1	2	1	25.7
S2008-52802	4	1	1	4.93333	4.93333	1	4	1	2	2	77	10	1	2	1	10000
S2008-54888	4	1	0	86.5	86.5	1	1	1	1	2	60	8	1	1	1	197.2
S2008-60933	4	1	1	36.7	6.76667	2	2	2	1	2	63	10	5	2	1	0.6
S2009-06938	4	1	1	37.3333	10.6667	1	3	1	1	2	42	11.5	1	2	1	122.5
S2009-29323	4	0	1	54	17	3	2	2	1	1	45	7	1	2	1	791.3
S2010-03417	4	1	1	6	2	2	4	1	2	1	76	6	1	2	2	10000
S2010-19404	4	0	0	68.5	68.5	2	4	1	2	2	61	10	1	2	1	2839
S2010-26282	4	1	1	4.5	3	2	4	1	2	2	53	7	1	2	2	3759
S2010-26876	4	1	1	9	4	3	4	1	2	2	38	9	9	2	1	5112
S2010-29216	4	1	0	4	4	2	1	1	1	1	77	6.5	1	2	1	10000
S2010-29556	4	1	1	7.66667	5.66667	3	4	1	2	1	51	5.5	6	2	1	132.2
S2010-30604	4	1	1	3.33333	2	2	4	1	2	2	56	15	5	2	1	6.8
S2011-02338	4	1	0	5.5	5.5	3	1	1	1	2	60	4.5	1	2	1	1.6
S2011-07370	4	1	1	27	18	1	3	1	1	2	54	9	1	1	2	47.9
S2011-09513	4	1	1	8.33333	4	3	2	1	1	2	39	3	2	2	1	17.6
S2011-10459	4	1	1	13	6.5	2	4	1	2	2	60	7.5	5	1	1	25.8
S2011-10878	4	1	1	17.3333	8.33333	3	1	1	1	2	78	4	1	2	1	385.2
S2011-24701	4	0	1	55	10	1	1	1	1	1	55	2.5	1	2	1	0.6
