# Supplementary material for: CD86+/CD206+ tumor-associated macrophages predict prognosis of patients with intrahepatic cholangiocarcinoma
Source: PeerJ. 2020 Jan 22;8:e8458. doi: 10.7717/peerj.8458 (PMC6982414; doi:10.7717/peerj.8458)
Supplement: Supplemental Information 4 [file peerj-08-8458-s004.xlsx]

## Sheet: Sheet1
lable	value	notes
Group	1, 2, 3, 4	Patients were classified into four subgroups based on the intratumoral CD86+ and CD206+ TAMs number: I (1): CD86high /CD206low; II (2): CD86low/CD206low; III (3): CD86high/CD206high; IV (4): CD86low/CD206high.
Outcome	0, 1	0, survival; 1, death
Recurrence	0, 1	0, survival without recurrence; 1, recurrence
Differentiation	1, 2, 3	1 high differentiation; 2 moderate differentiation; 3, low differentiation
TNM	1, 2, 3, 4	1, Stage I; 2, Stage II; 3, Stage III; 4, Stage IV
Embolus	1, 2	1, no embolus; 2, with embolus
Lymphonodus	1, 2	1, no lymph node metastasis; 2, with lymph node metastasis
Gender	1, 2	1, Female;2, male
Capsule	1, 2	1, no Capsule; 2, with capsule
Cirrhosis	1, 2	1, no Cirrhosis; 2, with cirrhosis
